# Supplementary material for: Exploring the role of macromolecular crowding and TNFR1 in cell volume control
Source: eLife. 2024 Sep 19;13:e92719. doi: 10.7554/eLife.92719 (PMC11581439; doi:10.7554/eLife.92719)
Supplement: Figure 2—source data 1. [file elife-92719-fig2-data1.zip]

Archive with 7 entries (6 files):
- Fig2_SourceData/
- Fig2_SourceData/Fig2B.xlsx
- Fig2_SourceData/Fig2C.xlsx
- Fig2_SourceData/Fig2E.xlsx
- Fig2_SourceData/FigS2A.xlsx
- Fig2_SourceData/FigS2C.xlsx
- Fig2_SourceData/FigS2D.xlsx
