# Supplementary material for: Exploring the role of macromolecular crowding and TNFR1 in cell volume control
Source: eLife. 2024 Sep 19;13:e92719. doi: 10.7554/eLife.92719 (PMC11581439; doi:10.7554/eLife.92719)
Supplement: Figure 3—source data 1. [file elife-92719-fig3-data1.zip]

Archive with 7 entries (6 files):
- Fig3_SourceData/
- Fig3_SourceData/Fig3B-i.xlsx
- Fig3_SourceData/Fig3B-ii.xlsx
- Fig3_SourceData/Fig3C-vi.xlsx
- Fig3_SourceData/Fig3D.xlsx
- Fig3_SourceData/FigS3A.xlsx
- Fig3_SourceData/FigS3E.xlsx
