# Supplementary material for: Exploring the role of macromolecular crowding and TNFR1 in cell volume control
Source: eLife. 2024 Sep 19;13:e92719. doi: 10.7554/eLife.92719 (PMC11581439; doi:10.7554/eLife.92719)
Supplement: Figure 4—source data 1. [file elife-92719-fig4-data1.zip]

Archive with 4 entries (3 files):
- Fig4_SourceData/
- Fig4_SourceData/Fig4B.xlsx
- Fig4_SourceData/Fig4C-ii.xlsx
- Fig4_SourceData/Fig4D-ii.xlsx
