# Supplementary material for: Exploring the role of macromolecular crowding and TNFR1 in cell volume control
Source: eLife. 2024 Sep 19;13:e92719. doi: 10.7554/eLife.92719 (PMC11581439; doi:10.7554/eLife.92719)
Supplement: Figure 4—source data 1. [file elife-92719-fig4-data1.zip › Fig4_SourceData/Fig4C-ii.xlsx]

## Sheet: Sheet1
Fibronectin	PEG10%
Fib 2h	PEG 2h
0.171	0.192
0.172	0.2
0.181	0.194
0.181	0.205
0.191	0.166
0.172	0.176
0.182	0.185
0.187	0.189
0.168	0.191
0.181	0.188
0.184	0.194
0.173	0.179
0.191	0.189
0.194	0.19
0.185	0.207
0.186	0.203
0.183	0.206
0.163	0.203
0.172	0.152
0.175	0.203
0.168	0.186
0.165	0.192
0.178	0.191
0.176	0.21
0.182	0.206
0.184	0.2
0.179	0.205
0.185	0.205
0.185	0.201
0.164	0.195
0.188	0.165
0.181	0.187
0.19	0.204
0.182	0.191
0.151	0.194
0.176
0.165
0.194
0.192
0.184
0.166
0.191
0.181
0.179
0.197
0.171
0.185
0.164
0.153
0.166
0.179
0.173
0.171
0.171
0.168
0.186
0.181
0.166
0.173
0.151
0.186
0.174
0.168
0.173
0.166
0.168
0.166
0.15
0.151
0.201
0.178
0.178
0.167
0.157
0.194
0.182
0.169
0.154
0.17
0.184
0.167
0.181
0.157
0.167
0.143
0.181
0.157
