# Supplementary material for: Exploring the role of macromolecular crowding and TNFR1 in cell volume control
Source: eLife. 2024 Sep 19;13:e92719. doi: 10.7554/eLife.92719 (PMC11581439; doi:10.7554/eLife.92719)
Supplement: Figure 5—source data 1. [file elife-92719-fig5-data1.zip]

Archive with 2 entries (1 files):
- Fig5_SourceData/
- Fig5_SourceData/Fig5F.xlsx
