# Supplementary material for: Exploring the role of macromolecular crowding and TNFR1 in cell volume control
Source: eLife. 2024 Sep 19;13:e92719. doi: 10.7554/eLife.92719 (PMC11581439; doi:10.7554/eLife.92719)
Supplement: Figure 6—source data 1. [file elife-92719-fig6-data1.zip]

Archive with 6 entries (5 files):
- Fig6_SourceData/
- Fig6_SourceData/Fig6A_immunofluorescence.zip
- Fig6_SourceData/Fig6B.xlsx
- Fig6_SourceData/Fig6C.xlsx
- Fig6_SourceData/FigS6B_TNFR1_siRNA_WB.zip
- Fig6_SourceData/FigS6C.xlsx
